# Supplementary material for: Tumor Cells and the Extracellular Matrix Dictate the Pro-Tumoral Profile of Macrophages in CRC
Source: Cancers (Basel). 2021 Oct 16;13(20):5199. doi: 10.3390/cancers13205199 (PMC8533926; doi:10.3390/cancers13205199)
Supplement: Supplementary file 1 [file cancers-13-05199-s001.zip]

Archive with 1 entries (1 files):
- cancers-1420638-supplementary.pdf
